# Supplementary material for: Identifying the known and unknown health hazard information for chemical disasters: a phased scoping review of the East Palestine, Ohio train derailment
Source: J Expo Sci Environ Epidemiol. 2025 Sep 12;35(6):888–906. doi: 10.1038/s41370-025-00803-0 (PMC12583197; doi:10.1038/s41370-025-00803-0)
Supplement: Supplementary file 3 — Supplementary information [file 41370_2025_803_MOESM3_ESM.xlsx]

## Sheet: README
	Objective:	This file includes results from Phase 1 extractions of the 20 chemicals of interest outlined in the report. References to human data are in blue font and references to animal data are in red font throughout the sheets. Information extracted from authoritative sources are provided in summary formats.
	Tab Name	Column	Contents/Description
	Excel Table S1	Chemical	Column A: Chemical name
		CASRN	Column B: CASRN for chemical extracted from CompTox.
		Health Hazard Conclusion	Column C: A list of all health hazard conclusions extracted for each chemical.
		Risk estimates	Column D: A list of all risk estimates extracted for each chemical.
		Cancer	Column E: Free text field for extracted information on this health effect category.
		Neurotox	Column F: Free text field for extracted information on this health effect category.
		Immune	Column G: Free text field for extracted information on this health effect category.
		Developmental	Column H: Free text field for extracted information on this health effect category.
		Reproductive	Column I: Free text field for extracted information on this health effect category.
		Other Organs	Column J: Free text field for extracted information on this health effect category.
		Skin Sensitization	Column K: Free text field for extracted information on this health effect category.
		Skin Irritation	Column L: Free text field for extracted information on this health effect category.
		Eye	Column M: Free text field for extracted information on this health effect category.
		Respiratory	Column N: Free text field for extracted information on this health effect category.
		Endocrine	Column O: Free text field for extracted information on this health effect category.
		General Toxicity	Column P: Free text field for extracted information on this health effect category.
		Notes	Column Q: Free text field for extracted information on this health effect category.
	Excel Table S2	Chemical	Column A: Chemical name
		CASRN	Column B: CASRN for chemical
		Authoritative Source	Column C: Prepopulated with authoritative source names used for extraction.
		Year	Column D: Populated with year of publication for authoritative source.
		Authoritative Source Link	Column E: Link used to extract data from the authoritative source.
		Access Date	Column F: Date resource was accessed for extraction.
		Resource Notes	Column G: Extractor notes about information extracted.

## Sheet: Excel Table S1
Excel Table S1. Detailed Phase 1 Extraction Results by Chemical
Chemicals	CASRN	Health Hazard Conclusion	Risk estimates	Cancer	Nervous	Immune	Developmental	Reproductive	Other organs	Skin Sensitization	Skin Irritation	Eye	Respiratory	Endocrine	General Toxicity	Notes
Acrolein	107-02-8	Cancer: Probably carcinogenic to humans. [IARC, 2021] Skin irritation: Category 1B. [EPA Comp Tox: ECHA] [Human] Acrolein is irritating to the skin. [ECHA, 2001] Eye irritation: [Human] Conclusions that acrolein causes eye irritation. [Health Canada 2000, EPA IRIS 2003, OEHHA 2008, and ECHA 2001] Respiratory irritation: [Human] Nose and upper respiratory irritation most sensitive target, (inhalat…	[Animal] RfD: 0.0005 mg/kg-day (decreased survival in rats) [EPA IRIS, 2003] RfC: 2e-05 mg/m3 (respiratory in rodents). [EPA IRIS, 2003] [Human] MRL: 0.003 ppm (acute, inhalation; respiratory in humans). [Animal] MRL: 4 e-5 ppm (intermediate, inhalation; respiratory in rats). MRL: 0.004 mg/kg-day (intermediate, oral; gastrointestinal in mice). [ATSDR, 2007] [Human] REL: 2.5 ug/m3 (acute; eye and …	Probably carcinogenic to humans [IARC, 2021]: [Human] Human studies available, but inadequate for conclusion (studies of poor quality, of mechanistic nature). [Animal] Sufficient evidence of carcinogenicity (malignant lymphoma, squamous cell carcinoma/ rhabdomyoma of nasal cavity). [Mechanistic] Strong evidence of carcinogenicity.	Human and animal studies available from Causaly, suggest possibility of impact to nervous system. [Causaly]	Human and animal studies available from Causaly, suggest possibility of impact to immune system. [Causaly]	No human studies available. [ATSDR 2007, Health Canada 2000, OEHHA 2008, EPA IRIS 2003, ECHA 2001] Animal studies available (guideline oral; Not a risk. Developmental effects at levels higher than those inducing maternal toxicity). [ECHA, 2001; supported by conclusions from EPA IRIS 2003 and evidence from ATSDR 2007 and OEHHA 2008]	No human studies available. [ATSDR 2007, Health Canada 2000, OEHHA 2008, EPA IRIS 2003, ECHA 2001] Animal studies available (guideline oral; low risk, as repro effects only at parental toxic dose levels). [ECHA, 2001; supported by conclusions from EPA IRIS 2003 and evidence from OEHHA 2008]	Gastrointestinal: MRL [Animal] Intermediate, oral: 0.004 mg/kg/day (GI mucosa irritation in mice). Oral exposures in animals associated with stomach irritation, vomiting, stomach ulcers and bleeding). [ATSDR, 2007] Limited human studies available, but inadequate for conclusion [ATSDR 2007, Health Canada 2000, ECHA 2001] Cardiovascular and Metabolic: Animal and some human studies available from Ca…	No human studies available. [ECHA, 2001] Indication of sensitizing properties, but not classified for sensitization, as criteria for sensitization labeling are identical to labeling criteria for other effects of the chemical. [ECHA, 2001]	Category 1B. [EPA Comp Tox: ECHA CLP] Animal and human studies indicate acrolein causes irritation; of lower concern due to regular worker protective measures. [ECHA, 2001]	Category 1. [EPA Comp Tox: Japan, Malaysia, New Zealand] REL [Human] Acute: 2.5 ug/m3 (0.0025 mg/m3) (eye and respiratory irritation in humans). [OEHHA, 2008] [Human] Conclusions that acrolein causes eye irritation from Health Canada 2000, EPA IRIS 2003, ECHA 2001, and ATSDR 2007.	MRL [Human] Acute, inhalation: 0.003 ppm (respiratory in humans). [Animal] Intermediate, inhalation: 4e-5 ppm (respiratory in rats). No human studies for intermediate exposure. [ATSDR, 2007] REL [Human] Acute: 2.5 ug/m3 (eye and respiratory irritation in humans). Chronic: 0.35 μg/m3 (0.00035 mg/m3) (respiratory irritation in humans). [Animal] 8-hr REL also available (0.7 μg/m3). [OEHHA, 2008] "Ac…	No human or animal studies available. [ATSDR 2007] No human or animal studies discussed. [OEHHA 2008, Health Canada 2000, EPA IRIS 2003, ECHA 2001]	RfD: 0.0005 mg/kg-day (decreased survival in rats). [EPA IRIS, 2003] Rodent LD50 and LC50 data available. [ECHA, 2001]	Authoritative Sources: CompTox ATSDR Health Canada IARC OEHHA IRIS ECHA See Resources Tracking File for links and notes about extracted information.
Benzene	71-43-2	Cancer: Known human carcinogen. [NTP Report on Carcinogens 2021, IARC 2018, EPA IRIS 2003, Health Canada 1993, OEHHA 2014: Proposition 65, ATSDR 2024] Skin sensitization: No sensitization in animal studies. [ECHA, 2018] Skin irritation: Category 2. [ECHA, 2018] Eye irritation: Category 2. [ECHA, 2018] Nervous: Neurological effects of concern at higher concentrations. [OEHHA, 2014] Immune: Human s…	[Human] Cancer slope factor from human data = 1.5e-02 mg/kg-day. [EPA IRIS, 2003] Public Health Goal: 0.00015 mg/L (leukemia) [OEHHA, 2001] RfD: 0.004 mg/kg/day (hematological in humans). RfC: 0.03 mg/m3 (hematological in humans). [EPA IRIS, 2003] [Animal] REL: 27 ug/m3 (acute, inhalation; developmental hematotoxicity in mice). [Human] REL: 3 ug/m3 (8-hour & Chronic, inhalation; hematological in …	Known to be a human carcinogen Human studies available, adequate for conclusion. [NTP Report on Carcinogens, 2021; IARC, 2018] Known human carcinogen. [EPA IRIS 2003, Health Canada 1993, OEHHA 2014: Proposition 65, ATSDR 2024] Sufficient evidence for acute myeloid leukemia (AML), other non-lymphocytic leukemia. Limited evidence for childhood AML, chronic myeloid leukemia, chronic lymphocytic leuk…	Animal and human data indicate neurotoxicity following exposures (occupational setting; acute, intermediate, chronic via inhalation or oral routes). [ATSDR 2024. Supported by evidence from ECHA 2018 and limited evidence from EPA IRIS 2003.] Animal effects include changes in neurotransmitter levels, impaired motor function, impaired reflexes, impaired memroy, tremors, others. [ATSDR, 2024] Human e…	Human studies indicate effects to immune system. [ATSDR, 2024. Supported by data from OEHHA, 2014, which notes decreased immune cellularity, antibody response in humans and animals, and ECHA 2018. Impairment "may result from the hematotoxicity."] MRL [Human] Chronic, inhalation: 0.002 ppm (6.39 ug/m3; 0.00639 mg/m3) (decreased peripheral lymphocyte counts in humans). Chronic, oral: 0.0003 mg/kg-d…	Exposure to benzene during pregnancy may affect the development of the child. [OEHHA, 2014: Proposition 65] Animal effects include low fetal and birth weight, developmental hematotoxicity, delayed bone formation, bone marrow damage, possible developmental neurotoxicity. [OEHHA 2014, ATSDR 2024, EPA IRIS 2003.] Reports of delayed growth and skeletal effects at maternally toxic doses. [ECHA, 2018] …	May harm the reproductive system. [ATSDR, 2024 and Proposition 65 (males only).] Limited evidence of toxicity to the reproductive system. [OEHHA, 2014 and EPA IRIS 2003] Animal studies report adverse effects (reduced testes and ovary weights) [EPA IRIS, 2003. Supported by evidence of adverse effects (males only) from OEHHA 2014 and ECHA 2018 and limited evidence (males and females) from ATSDR 202…	Hematologic: Hematological system/bone marrow toxicity are most sensitive targets based on human studies [ECHA, 2018] [Human] RfD: 0.004 mg/kg/day (decreased lymphocyte count in humans) [EPA IRIS, 2003] RfC: 0.03 mg/m3 (decreased lymphocyte count in humans) [EPA IRIS, 2003] Note: IRIS considers these hematological effects, not immune. [Human] MRL: Chronic, inhalation: 0.002 ppm (6.39 ug/m3; 0.006…	Limited human studies available, inadequate for conclusion. Animal studies do not show evidence of sensitization. [ECHA, 2018]	Category 2. [ECHA, 2018. Supported by information in ATSDR 2007.]	Irritation: Category 2. [ECHA, 2018. Supported by information in ATSDR 2024.]	Limited human studies show respiratory irritation following acute, high-level exposure. [ATSDR, 2024. Supported by findings from EPA IRIS, 2023, ECHA 2018, and OEHHA, 2014.]	Limited human studies available. [ATSDR 2024, EPA IRIS 2003, ECHA 2018] Animal studies available (adrenal gland histopathology). [ATSDR 2007]	Limited human studies report fatalities following acute duration inhalation and oral exposures. [ATSDR, 2024]	Authoritative Sources: CompTox ATSDR Health Canada IARC OEHHA IRIS NIOSH ECHA See Resources Tracking File for links and notes about extracted information.
Butyl Acrylate	141-32-2	Cancer: Not classifiable as to its carcinogenicity to humans [IARC, 1999] Skin Irritation: Category 2 [ECHA]. Moderate hazard for workers based on irritation properties. [ECHA, 2019] Sensitization: Category 1. [ECHA] Eye irritation: Category 2. [EPA CompTox: ECHA] Moderate hazard for workers based on irritation properties. [ECHA, 2019] Reproductive and Developmental: No concern based on guideline…	[Animal] DNEL, long term, inhalation: 11 mg/m3 (respiratory irritation in rats). [ECHA, 2019]	Not classifiable as to its carcinogenicity to humans based on inadequate evidence (animal studies). [IARC, 1999]	No human or animal studies discussed in reports. [ECHA 2019, OECD 2002]	No human or animal studies discussed in reports. [ECHA 2019, OECD 2002]	Animal studies available (guideline study; no concern for developmental toxicity based on number of fetuses/litters in rabbits [ECHA, 2019] and indications of toxicity only at maternally toxic concentrations in animals [OECD, 2002]). No human studies available. [ECHA 2019, OECD 2002]	Animal studies available (guideline study; no hazard for reproductive toxicity [ECHA, 2019] and no toxic effects to reproductive organs in rats [OECD, 2002]) No human studies discussed. [ECHA 2019, OECD 2002]	Renal, Cardiovascular, Hepatic: Limited animal studies (decreased organ weight; increased ALP in female rats [hepatic only]), but inadequate for conclusion. [OECD, 2002] No human studies available. [OECD 2002, ECHA 2019] -- No human or animal studies discussed in reports for gastrointestinal, hematological systems. [ECHA 2019, OECD 2002]	Animal studies available: Category 1. [ECHA, 2019 from C&L report. Supportive human studies from OECD 2002]	Animal studies available: Category 2. [ECHA, 2019; Supportive study from OECD 2002]	Irritation: Category 2 from animal studies. [EPA CompTox: ECHA] No human studies available. [OECD, 2002]	DNEL [Animal] Long term, inhalation: 11 mg/m3 (respiratory irritation in rats). [ECHA, 2019, Supportive studies from OECD 2002] No human studies discussed. [OECD 2002, ECHA 2019]	Data not available, but no concern for endocrine disrupting properties. [ECHA, 2019] No human studies available. [OECD, 2002] Significant endocrine disruption potential. Pos: estrogen receptor activity (1 assay). Androgen receptor activity (2 assays). [EPA CompTox]	Rodent LD50 and LC50 data available. [ECHA 2019, OECD 2002] No human studies available.	Authoritative Sources: CompTox Health Canada IARC ECHA OECD See Resources Tracking File for links and notes about extracted information.
Diethylene glycol	111-46-6	Cancer: No carcinogenic potential. [ECHA 2016, OECD 2004] Skin Irritation: No irritating properties. [ECHA, 2016] Sensitization: No sensitization. [OECD, 2004] Eye irritation: No irritating properties. [ECHA, 2016] Reproductive and Developmental: No concern based on guideline animal studies. [ECHA, 2016] Conclusions: No risk/need for regulatory follow up [ECHA, 2016; Health Canada, 2018] Candidat…	None.	No carcinogenic potential based on animal studies. [ECHA 2016, OECD 2004] No human studies discussed.	Human studies available from Causaly, suggest possibility of impact to nervous system. [Causaly] Limited human studies available (in children; other case reports of impairment), but inadequate for conclusion. [ECHA 2016 and Health Canada 2018] No animal studies available. [ECHA 2016, OECD 2004, Health Canada 2018]	No human or animal studies discussed in reports. [ECHA 2016, OECD 2004, Health Canada 2018]	No human studies discussed. [ECHA 2016, OECD 2004, Health Canada 2018] Animal studies available (no or low risk, as developmental effects only observed at parental toxic dose levels). [ECHA, 2016. Supportive conclusion from OECD 2004 and data from NTP studies]	No human studies discussed. [ECHA 2016, OECD 2004, Health Canada 2018] Animal studies available (no or low risk, as repro effects only observed at parental toxic dose levels). [ECHA 2016, additional data from OECD 2004 but inadequate for conclusion]	Gastrointestinal: Limited human studies, but inadequate for conclusion. [ECHA, 2016] No human or animal studies discussed. [OECD 2004, Health Canada 2018] Renal: Human studies available from Causaly, suggest possibility of impact to renal system. [Causaly] Mixed results based on animal data. [ECHA 2016: Observed histopathology in kidney but NOAEL above guidance value; OECD 2004: Observed renal to…	No sensitization based on human evidence. [OECD, 2004]	No irritating properties based on in vitro evidence (guideline EpiDerm Skin Irritation test). [ECHA, 2016] Limited human study (minimal irritation), but inadequate for conclusion. [OECD, 2004]	Irritation: No irritating properties based on animal evidence (rabbits). No human studies available. [ECHA, 2016] Limited human study (minor irritation), but inadequate for conclusion. [OECD, 2004]	Limited human studies (local irritative effects on respiratory tract), but inadequate for conclusion. [ECHA 2016, OECD 2004] No human or animal studies available. [Health Canada, 2018]	Data not available, but no concern for endocrine disrupting properties. [ECHA, 2016] No human or animal studies discussed. [OECD 2004, Health Canada 2018]	[Animal] Acute and chronic/subchronic PODs available. [ECHA, 2016] LD50 (human): 1.49 g/kg bw (estimated from large scale intoxication of Haitian children with contaminated paracetamol). [ECHA, 2016]	Authoritative Sources: CompTox Health Canada ECHA NTP OECD See Resources Tracking File for links and notes about extracted information.
Dipropylene glycol	25265-71-8	Cancer: No carcinogenic potential. [ECHA, 2023 and NTP, 2004] Skin Irritation: Category 3 (6.3B) [EPA CompTox] Sensitization: No or low concern for sensitization. [ECHA, 1995] Eye irritation: Category 2A (6.4A) [EPA CompTox] Reproductive and Developmental: No concern based on guideline animal studies. [NTP, 2004]	NOAEL [Animal] 5,000 mg/kg bw/day (based on rabbit and rodent developmental toxicity data). [ECHA, 1992] [Animal] 10,100 mg/kg bw/day (based on rabbit and rodent reproductive toxicity data). [ECHA, 1989]	No carcinogenic potential based on animal study (NTP, 2004 drinking water study in rats and mice). [ECHA, 2023]	No human or animal studies discussed. [ECHA, no date]	No human studies discussed. [ECHA, no date] Limited animal study available, but inadequate for conclusion. [NTP, 2004]	No human studies discussed. [ECHA, no date] No reports of fetal toxicity in rats and rabbits. [NTP, 2004] NOAEL [Animal] 5,000 mg/kg bw/day (based on rabbit and rodent data). [ECHA, 1992]	No human studies discussed. [ECHA, no date] Animal studies available, no effects outside of maternal toxicity. [NTP, 2004] NOAEL [Animal] 10,100 mg/kg bw/day (based on rabbit and rodent data). [ECHA, 1989]	Renal: Limited animal study (NTP, 2004: indicates CPN in male rats), but findings irrelevant for human risk assessment. [ECHA, no date] Gastrointestinal, Cardiovascular, Hematological, Hepatic: No human studies discussed. [ECHA, no date] Limited animal studies available, but inadequate for conclusion. [NTP, 2004] Animal PODs available from EPA CompTox	Very weak sensitizing potential in human patch study, but no conclusions. [ECHA, 1995] No indication of sensitization in animal study. [ECHA, 1995]	Category 3 (6.3B). [EPA CompTox: New Zealand] Human and animal studies indicate no skin irritation potential (some slight irritation observed that cleared in 24 hours). [ECHA, 1995]	Irritation: Category 2A (6.4A). [EPA CompTox: New Zealand] Animal study (guideline; rabbit) found no eye irritation potential (slight irritation observed that cleared in 24 hours). [ECHA, 1995]	No human studies discussed. [ECHA, no date] Limited animal studies available, but inadequate for conclusion. [NTP, 2004] Animal PODs available from EPA CompTox.	No human studies discussed. [ECHA, no date] Limited animal studies available, but inadequate for conclusion. [NTP, 2004] Animal PODs available from EPA CompTox	Animal PODs available from EPA CompTox.	Authoritative Sources: CompTox ECHA NTP ECHA resource is the chemical Registration Dossier. Dossier includes available studies, but there is no overall date for the resource. NTP, 2004 is a Technical Report (TR-511). See Resources Tracking File for links and notes about extracted information.
Ethylene glycol monobutyl ether (2-Butoxyethanol)	111-76-2	Cancer: Not classifiable as to its carcinogenicity to humans. [IARC, 2006] Evidence of carcinogenicity. [NTP] Not likely or no concern. [EPA IRIS, 2010 and ECHA, 2006] Skin Irritation: Category 2 [EPA CompTox: ECHA] Sensitization: No indication. [ECHA, 2006] Eye irritation: Category 2 [EPA CompTox: ECHA] Reproductive and Developmental: No concern based on guideline animal studies. [EPA IRIS 2010,…	[Animal] RfD (oral) = 0.100 mg/kg/day (hematotoxicity in rats and mice). [IRIS, 2010] RfC = 1.60 mg/m3 (hematotoxicity in rats and mice). [EPA IRIS, 2010] [Human] MRL: Chronic, inhalation = 0.2 ppm (hematotoxicity in humans). [Animal] MRL: Intermediate, oral = 0.07 mg/kg-day (liver in rats). [ATSDR, 1998] [Human] REL: 4,700 ug/m3 (acute; respiratory and eye irritation in humans). REL: 164 ug/m3 (…	Not classifiable as to its carcinogenicity to humans based on limited animal data [IARC, 2006] Evidence of carcinogenicity in mice (some) and female rats (equivocal) from NTP studies. [NTP] No concern, as carcinogenicity (in NTP studies) related to hematotoxicity. [ECHA, 2006] Not likely a carcinogen at environmental concentrations below or equivalent to the RfD and RfC. [EPA IRIS 2010]	Limited human studies available (evidence of effects), but inadequate for conclusion. [ATSDR 1998, ECHA 2006, EPA IRIS 2010. OEHHA 2018 notes potential for neurologic effects in humans after high oral doses.] Animal studies available, report signs of neurotoxicity and corresponding NOAEL, LOAEL values. Effects included physical weakness, unsteadiness, sluggishness, abnormal eye movement, convulsi…	No human studies available. [EPA IRIS 2010, Health Canada 2002, ATSDR 1998] Some evidence available in animal studies (including a NOAEL based on observed immune effects). [EPA IRIS, 2010.] Animal studies report immune effects (increased cytotoxic action by NK cells, spleen to body weight ratio, spleen leukocyte cellularity). [OEHHA 2018. Additional studies available from Health Canada 2002 and A…	Human studies of mixtures (glycols) showed increased risk of malformations, but inadequate for conclusion. [ECHA, 2006] No human studies for non-mixtures available. [Health Canada 2002, ATSDR 1998, ECHA 2006] Animal studies indicate not a likely risk (many report developmental effects observed at levels higher than those inducing maternal toxicity). [OEHHA 2018, EPA IRIS 2010, ECHA 2006, and Heal…	No human studies available. [Health Canada 2002, ATSDR 1998] No human studies discussed. [ECHA 2006] Animal studies indicate no or low risk of reproductive toxicity, as effects observed at toxic dose levels. [EPA IRIS 2010, ECHA 2006, and Health Canada 2002] Animal studies available. Evidence of reproductive effects in female rats and rabbits. Little concern for males. [ATSDR, 1998. Supported by …	Hematologic: [Animal] RfD (oral) = 0.100 mg/kg/day (hemosiderin deposition in liver of rats and mice) RfC = 1.60 mg/m3 (hemosiderin deposition in liver in rats and mice). [EPA IRIS, 2010] [Human] MRL: Chronic, inhalation = 0.2 ppm (970 µg/m3; 0.970 mg/m3) (hemolyss, hemoglobinuria, hemoglobin in humans). [ATSDR, 1998] Linked to hematotoxicity, but evidence suggests humans are less sensitive than …	No indication of skin sensitization in human and animal studies. [ECHA, 2006. Supported by studies from ATSDR 1998.] Animal studies report reduced contact hypersensitivity response to OXA antigen. [EPA IRIS 2010 and OEHHA 2018]	Category 2 (rabbit). [EPA CompTox. Supported by additional data from NIOSH 2019 and ATSDR 1998]	Irritation: REL [Human] Acute: 4,700 ug/m3 (4.7 mg/m3) (mild ocular irritation in humans). [OEHHA, 2018] Additional supportive human studies from EPA IRIS 2010, Health Canada 2002, ATSDR 1998, NIOSH 2019. Category 2 (rabbit). [EPA CompTox. Supported by additional studies from EPA IRIS 2010, NIOSH 2019, and ECHA 2006]	REL [Human] Acute: 4,700 ug/m3 (4.7 mg/m3) (mild irritation in humans). 8-hour: 164 ug/m3 (0.164 mg/m3) (respiratory irritation in humans). Chronic: 82 ug/m3 (0.082 mg/m3) (respiratory irritation in humans). [OEHHA, 2018] NOEC [Human] NOEC > 50ppm (respiratory irritation in humans). [ECHA, 2006] Additional supportive human studies from Health Canada 2002, ATSDR 1998, EPA IRIS 2010. Animal studies…	No human studies available. [ATSDR 1998] No human studies discussed. [ECHA 2006] Not likely a concern based on animal study from ECHA, 2006 and studies from ATSDR, 1998.	No human studies available. [ATSDR, 1998] Animal studies available, but inadequate for conclusion. [ATSDR 1998, EPA IRIS 2010, and OEHHA 2018]	Authoritative Sources: CompTox ATSDR Health Canada IARC OEHHA IRIS NIOSH ECHA NTP See Resources Tracking File for links and notes about extracted information.
2-Ethylhexyl Acrylate	103-11-7	Cancer: Possibly carcinogenic to humans. [IARC, 2019] Known carcinogen. [OEHHA, 2021: Proposition 65] Skin Irritation: Category 2. [EPA CompTox: ECHA CLP] Sensitization: Category 1. [EPA CompTox: ECHA CLP] Eye irritation: Category 2. [EPA CompTox] Reproductive and Developmental: No concern based on guideline animal studies. [ECHA, 2005 and Health Canada, 2018] Conclusion: Need to limit risks for …	MEG 75 mg/m3 (acute, inhalation) in humans [EPA CompTox, DOD 2013] NOAEC [Animal] 10 ppm (local respiratory effects in rats). [ECHA, 2005] 30 ppm. (systemic effects in rats). [ECHA, 2005]	Possibly carcinogenic to humans. [Animal] Evidence of dermal cancers. [Human] No human studies available. [IARC, 2019] Known carcinogen. [OEHHA, 2021: Proposition 65] Animal data available but inadequate for conclusion. [ECHA 2005]	No human studies discussed. [ECHA, 2005] No human studies available. [Health Canada, 2018]	Limited human studies available, inadequate for conclusion. [ECHA, 2005]	No human studies available. [ECHA 2005 and Health Canada 2018] Animal studies available, indicate no concern for toxicity in rats. [ECHA, 2005 and Health Canada 2018]. NOAEL available from ECHA.	No human studies available. [ECHA 2005 and Health Canada 2018] Animal studies available, indicate no concern for toxicity in rats. [ECHA 2005 and Health Canada 2018]	No human studies available for gastrointestinal, renal, cardiovascular, hematological, or hepatic systems. [ECHA 2005 and Health Canada 2018] MEG 75 mg/m3 (acute, inhalation) in humans. [EPA CompTox, DOD 2013]	Category 1. [EPA CompTox: ECHA CLP] Need to limit risks for workers (skin sensitization). Supported by findings in animal studies. [ECHA, 2005]	Category 2. [EPA CompTox: ECHA CLP] Animal studies indicate irritation (dermal). LOAEL available. [ECHA, 2005]	Irritation: Category 2. [EPA CompTox. Supported by animal data from ECHA, 2005.] No human studies discussed. [ECHA 2005]	Irritant. [EPA CompTox: GHS Safety] No human studies discussed. [ECHA, 2005 and Health Canada 2018] NOAEC [Animal] 10 ppm (local respiratory effects in rats). [ECHA, 2005] Olfactory degeneration in rats at 30 and 100 ppm (subchronic, inhalation). [ECHA, 2005]	No human studies discussed. [ECHA 2005 and Health Canada 2018]	Acute LC50 (rodents; oral, dermal, inhalation) available. [EPA CompTox] NOAEC [Animal] 30 ppm. (systemic effects in rats). [ECHA, 2005]	Authoritative Sources: CompTox Health Canada OEHHA ECHA See Resources Tracking File for links and notes about extracted information.
Hydrogen chloride	7647-01-0	Cancer: Not classifiable as to its carcinogenicity to humans. [IARC, 1992] Skin Irritation: Category 1, 1A, 1B, 1C, 2, 2A. [EPA CompTox] Sensitization: No sensitization in animal studies. [ECHA, 2023] Eye irritation: Category 1, 2A. [EPA CompTox]	[Animal] RfC: 0.002 mg/m3 (respiratory in rats). [EPA IRIS, 1995] [Human] REL: 2,100 ug/m3 (acute; eye and respiratory irritation in humans). [OEHHA, 1999] [Human] REL: 9 ug/m3 (chronic; respiratory in humans). [OEHHA, 2000] AEGL-1 [Human] 10 min-8 hours: 1.8ppm (NOAEL in exercising asthmatic subjects). [NRC, 2004] DNEL [Animal] Long term, inhalation: 8 mg/m3 (respiratory irritation in rats). [An…	Not classifiable as to its carcinogenicity to humans [IARC, 1992]: [Human] and [Animal] studies available but deemed inadequate for classification.	Human studies available, but inadequate for conclusion. [NIOSH, 1994]	No human or animal studies discussed. [NIOSH 1994, IARC 1992, ATSDR 2002, OEHHA 2000, ECHA no date, Health Canada 2016]	Human studies available, but inadequate for conclusion. [OEHHA, 2000] Animal studies available, but inadequate for conclusion. [NIOSH 1994, ATSDR 2002]	Human studies available, but inadequate for conclusion. [OEHHA 2000, ATSDR 2002] Animal studies available, but inadequate for conclusion. [NIOSH 1994, OEHHA 2000, ATSDR 2002]	Renal and Gastrointestinal: Limited human studies (indicate some renal effects), but inadequate for conclusion. [ATSDR 2002, Health Canada 2016, NIOSH 1994] -- Human and animal evidence available for cardiovascular, hematological, and hepatic systems, but inadequate for conclusions.	No concern for skin sensitizing potential based on animal studies. [ECHA, 2023] Sensitization not discussed. [ATSDR 2002, Health Canada 2016, OEHHA 2008]	Category 1, 1A, 1B, 1C, 2, 2A. [EPA CompTox: Canada, Japan, Australia, Malaysia, New Zealand, ECHA CLP] Several sources acknowledge the corrosive properites, but no human or animal studies presented. [ATSDR 2002, Health Canda 2016]	REL [Human] 2,100 ug/m3 (acute; eye and respiratory irritation in humans). [OEHHA, 1999] Eye irritation: Category 1, 2A. [EPA CompTox] Additional sources acknowledge effects to eyes, but no human or animal studies presented. [Health Canda 2016]	[Animal] RfC = 0.002 mg/m3 (hyperplasia of nasal mucosa, larynx, and trachea of rats). [EPA IRIS, 1995] REL [Human] 2,100 ug/m3 (acute; eye and respiratory irritation in humans). [OEHHA, 1999] [Human] 9 ug/m3 (chronic; respiratory in humans). [OEHHA, 2000] "Upper airway effects are the most sensitive target." AEGL-1 [Human] 10 min-8 hours: 1.8ppm (NOAEL in exercising asthmatic subjects). [NRC, 20…	No human or animal studies discussed. [NIOSH 1994, ATSDR 2002, OEHHA 2008, ECHA no date, Health Canada 2016]	REL and PEL (ceilings) available from NIOSH, 1994 and OSHA, 1994.	Authoritative Sources: CompTox ATSDR Health Canada IARC OEHHA IRIS NIOSH ECHA NRC ECHA resource is the chemical Registration Dossier. Dossier includes available studies, but there is no overall date for the resource. See Resources Tracking File for links and notes about extracted information.
Isobutylene	115-11-7	Cancer: Some evidence of carcinogenicity in animals (thyroid follicular cell carcinoma) [NTP, 1985] Reproductive and Developmental: No concern based on guideline animal studies. [OECD, 2003] Respiratory: Nasal irritation in animals at high doses [OECD 2003, ECHA no date] Conclusion: Chemical is of low priority for future work due to low potential for human exposure. Not toxic to rats or mice expo…	None.	Some evidence of carcinogenicity (thyroid follicular cell carcinoma in male rats at the highest dose) from NTP study [NTP, 1985] Carcinogenic potential deemed low based on NTP studies (thyroid follicular cell carcinoma in male rats at the highest dose) and perspective on tumor relevance to humans [OECD, 2003]	Animal studies indicate some effects at high concentrations (CNS depression, anesthesia), but inadequate for conclusion [OECD, 2003]	No human studies available [OECD, 2003] Animal study available (reduced white blood cell differentials in the highest dose group), but inadequate for conclusion [OECD, 2003]	No human studies available [OECD, 2003] Animal studies indicate low concern for developmental toxicity based on lack of adverse effects in guideline study in rats [OECD, 2003]	No human studies available [OECD, 2003] Animal studies indicate low concern for reproductive toxicity based on lack of adverse effects in guideline study in rats [OECD, 2003]	Renal and Hepatic: No human studies available [OECD, 2023] Limited animal studies available (increased liver and kidney weight, increased urinary ketone bodies), but inadequate for conclusion [OECD, 2003] -- No human or animal studies available for gastrointestinal, cardiovascular, hematological systems [OECD, 2003]	Classification not possible. [EPA CompTox] No human or animal studies available [OECD, 2003]	Classification not possible. [EPA CompTox] No human or animal studies available [OECD, 2003]	Classification not possible. [EPA CompTox] No human or animal studies available [OECD, 2003]	No human studies available [OECD, 2003] Nasal irritation at high dose levels in animal studies [OECD 2003, ECHA no date]	No human or animal studies available [OECD, 2003]	Rodent acute LC50 (4-hour; inhalation) = 270,000 ppm [OECD, 2003]	Authoritative Sources: CompTox ECHA OECD See Resources Tracking File for links and notes about extracted information.
Petroleum lube oil Note: Multiple petroleum lube oil CASRNs identified.	64742-58-1	Skin irritation: Category 2. [ECHA C&L, 2021]		No human or animal studies discussed. Some labeling information available from ECHA C&L. [ECHA no date, EPA 2011]	No human or animal studies discussed. [ECHA no date, EPA 2011]	No human or animal studies discussed. [ECHA no date, EPA 2011]	No human or animal studies discussed. [ECHA no date, EPA 2011]	No human or animal studies discussed. [ECHA no date, EPA 2011]	No human or animal studies discussed. [ECHA no date, EPA 2011]	Sensitization data not discussed.	Category 2. [ECHA C&L, 2021]	Irritation: Category 2. [EPA CompTox]	No human or animal studies discussed. Some labeling information available from ECHA C&L. [ECHA no date, EPA 2011]	No human or animal studies available. [ECHA no date, EPA 2011]	No human or animal studies available. [ECHA no date, EPA 2011]	Authoritative Sources: ECHA Classification & Labeling (C&L) EPA Hazard Characterization document See Resources Tracking File for links and notes about extracted information.
	72623-84-8	Skin irritation: Category 3 (6.3B), mildly irritating to skin. [EPA CompTox]		No human or animal studies discussed. Some labeling information available from ECHA C&L. [ECHA no date, EPA 2011]	No human or animal studies discussed. [ECHA no date, EPA 2011]	No human or animal studies discussed. [ECHA no date, EPA 2011]	No human or animal studies discussed. [ECHA no date, EPA 2011]	No human or animal studies discussed. Some labeling information available from ECHA C&L. [ECHA no date, EPA 2011]	No human or animal studies discussed. [ECHA no date, EPA 2011]	Sensitization data not discussed.	Category 3 (6.3B), mildly irritating to skin (New Zealand). [EPA CompTox]	No human or animal studies available. [ECHA no date, EPA 2011]	No human or animal studies discussed. Some labeling information available from ECHA C&L. [ECHA no date, EPA 2011]	No human or animal studies available. [ECHA no date, EPA 2011]	No human or animal studies available. [ECHA no date, EPA 2011]	Authoritative Sources: CompTox ECHA Classification & Labeling (C&L) EPA Hazard Characterization document See Resources Tracking File for links and notes about extracted information.
	72623-86-0	Skin Irritation: Category 2, H316 score of H (Australia). Category 3, H316 score of M (Japan). [EPA CompTox] Sensitization: Not classified (Japan). [EPA CompTox] Eye irritation: Category 2B, H320 score of M. [EPA CompTox]		No human or animal studies discussed. Some labeling information available from ECHA C&L. [ECHA no date, EPA 2011]	No human or animal studies discussed. [ECHA no date, EPA 2011]	No human or animal studies discussed. [ECHA no date, EPA 2011]	No human studies discussed. [ECHA no date, EPA 2011] Rodent PODs available (critical effect not available). [EPA CompTox: ECHA, no date]	No human or animal studies discussed. Some labeling information available from ECHA C&L. [ECHA no date, EPA 2011]	No human or animal studies discussed. [ECHA no date, EPA 2011]	Not classified (Japan). [EPA CompTox]	Category 2, H316 score of H (Australia). Category 3, H316 score of M (Japan). [EPA CompTox]	Irritation: Category 2B, H320 score of M. [EPA CompTox]	No human or animal studies discussed. Some labeling information available from ECHA C&L. [ECHA no date, EPA 2011]	No human or animal studies available. [ECHA no date, EPA 2011]	No human or animal studies available. [ECHA no date, EPA 2011]	Authoritative Sources: CompTox ECHA Classification & Labeling (C&L) EPA Hazard Characterization document See Resources Tracking File for links and notes about extracted information.
	72623-85-9	Skin irritation: Category 2, H316 score of H. [EPA CompTox]		No human or animal studies discussed. Some labeling information available from ECHA C&L. [ECHA no date, EPA 2011]	No human or animal studies discussed. [ECHA no date, EPA 2011]	No human or animal studies discussed. [ECHA no date, EPA 2011]	No human studies discussed. [ECHA no date, EPA 2011] Rodent PODs available (critical effect not available). [EPA CompTox: ECHA, no date]	No human or animal studies discussed. [ECHA no date, EPA 2011]	No human or animal studies discussed. [ECHA no date, EPA 2011]	Sensitization data not discussed.	Category 2, H316 score of H. [EPA CompTox]	No human or animal studies available. [ECHA no date, EPA 2011]	No human or animal studies discussed. Some labeling information available from ECHA C&L. [ECHA no date, EPA 2011]	No human or animal studies available. [ECHA no date, EPA 2011]	No human or animal studies available. [ECHA no date, EPA 2011]	Authoritative Sources: CompTox ECHA Classification & Labeling (C&L) EPA Hazard Characterization document See Resources Tracking File for links and notes about extracted information.
Phosgene gas	75-44-5	Skin irritation: Category 1, 1B, (8.2B). [EPA CompTox] Corrosive to humans. [ECHA, 2023] Eye irritation: Category 1 (8.3A), 2A. [EPA CompTox] Respiratory: "Lung is the primary target." [WHO, 1998] Terminal effect is pulmonary edema. [EPA IRIS, 2006] Conclusion: "Phosgene is not expected to leave the pulmonary circulation following inhalation exposure." [EPA IRIS, 2006] Conclusion: Exposure levels…	[Animal] RfC: 3.00e-4 mg/m3 (respiratory in rats). [EPA IRIS, 2006] [Animal] LOAEL, Acute: 0.1 ppm (inhalation, decreased immune response in rodents). [EPA IRIS, 2006] [Human] Lowest concentration to cause: Throat irritation = 3 ppm (12 mg/m3). Cough = 4.8 ppm. Eye irritation = 4 ppm (16 mg/m3). [OEHHA, 2008] [Human] Acute: pulmonary edema >600mg/m^3. [INCHEM, 1998] [Animal] AEGL-2: 0.6ppm/10min,…	No observed increase in cancer in human studies. [NRC, 2002] Limited human studies available, but inadequate for conclusion. [EPA IRIS, 2006] No animal studies available. [ECHA no date, OEHHA 2008, NIOSH no date, WHO 1998]	EPA IRIS, 2006 notes some potential neuro effects, but no discussion of supporting evidence. No human or animal studies discussed. [EPA IRIS 2006, ECHA no date, OEHHA 2008, NIOSH no date]	LOAEL [Animal] Acute: 0.1 ppm (inhalation, decreased immune response in rodents). Immunotoxicity (to immune cells in lungs) reported in animal studies, "importance of these findings to human hazard cannot be addressed at this time." [EPA IRIS, 2006] No other human or animal studies discussed. [ECHA no date, OEHHA 2008, NIOSH no date]	OEHHA, 2008 notes no evidence exists to suggest toxicity. Human study (case report) available, but inadequate for conclusion. [EPA IRIS, 2006] No other human or animal studies discussed. [ECHA no date, OEHHA 2008, NIOSH no date, INCHEM 1998]	OEHHA, 2008 notes no evidence exists to suggest toxicity. Human study (case report) available, but inadequate for conclusion. [EPA IRIS, 2006] No other human or animal studies discussed. [ECHA no date, OEHHA 2008, NIOSH no date, INCHEM 1998]	No or limited human studies (some evidence of toxicity but inadequate for conclusion) and no animal studies available for gastrointestinal, cardiovascular, hematological, hepatic, and renal systems. [EPA IRIS 2006, ECHA no date, OEHHA 2008] Respiratory (other than irritation): "Individuals with underlying cardiopulmonary disease may be particularly susceptible to phosgene-induced pulmonary edema.…	Classification not possible. [EPA CompTox] No sensitization data discussed. [EPA IRIS 2006, NIOSH 2019, ECHA 2023, OEHHA 2008, INCHEM 1998]	Category 1, 1B, (8.2B). [EPA CompTox] Corrosive to humans. [ECHA, 2023. Supported by reports of effects in humans from EPA IRIS, 2006 and data from NIOSH 2019 and INCHEM 1998 (animal only)]	Irritation: Category 1 (8.3A), 2A. [EPA CompTox] Corrosive to humans. [ECHA, 2023. Supported by data from EPA IRIS, 2006.] [Human] Lowest concentration to cause eye irritation = 4 ppm (16 mg/m3). [OEHHA, 2008]	[Human] Lowest concentration to cause: Throat irritiation = 3 ppm (12 mg/m3). Cough = 4.8 ppm. [OEHHA, 2008] AEGL-2: [Animal] 0.6ppm/10min, 0.6ppm/30min, 0.3ppm/1h, 0.08ppm/4h, 0.04ppm/8h (Chemical pneumonia in rats) AEGL-1 not available. [NRC, 2002]	No human or animal studies discussed. [EPA IRIS 2006, ECHA no date, OEHHA 2008, NIOSH no date]	LC50 and LC01 in rats available. [ECHA, 2023]	Authoritative Sources: CompTox OEHHA IRIS NIOSH ECHA WHO (INCHEM) NRC See Resources Tracking File for links and notes about extracted information.
Polyethylene	9002-88-4	Cancer: Not classifiable as to its carcinogenicity to humans. [IARC, 1987]	Rodent acute LC50 (inhalation) =12,000 mg/L. Rodent chronic POD (oral) = 2500 mg/kg-day. Dog chronic POD (oral) = 5000 mg/kg-day. Critical effects not available. [EPA CompTox: Cosmos]	Not classifiable as to its carcinogenicity to humans. Human studies available, but inadequate for classification. Limited animal studies available. "Need for further epidemiological studies of persons receiving implants or insertions of devices made from the polymer." [IARC, 1987]	No human or animal studies discussed. [ECHA, no date]	No human or animal studies discussed. [ECHA, no date]	No human or animal studies discussed. [ECHA no date, IARC 1987]	No human or animal studies discussed. [ECHA, no date]	No human or animal studies discussed. [ECHA, no date]	No human or animal studies discussed. [ECHA, no date]	No human or animal studies discussed. [ECHA, no date]	No human or animal studies discussed. [ECHA, no date]	No human or animal studies discussed. Some labeling information from ECHA C&L available. [ECHA, no date]	No human or animal studies discussed. [ECHA, no date]	Rodent acute LC50 (inhalation) =12,000 mg/L. Rodent chronic POD (oral) = 2500 mg/kg-day. Dog chronic POD (oral) = 5000 mg/kg-day. Critical effects not available. [EPA CompTox: Cosmos]	Authoritative Sources: CompTox IARC ECHA NTP See Resources Tracking File for links and notes about extracted information.
Polypropylene glycol	25322-69-4	Skin sensitization: No sensitization. [Health Canada, 2022] Eye irritation: Category 2A. [EPA CompTox] Respiratory irritation: No concern. [Health Canada, 2022] Conclusion: Recommended for further assessment due to potential CNS and cardiac toxicity in humans. [Health Canada, 2022]	Rodent subchronic POD (oral) = 100 mg/kg-day Dog subchronic POD (oral) = 250 mg/kg-day. [EPA CompTox]	"Not listed as a carcinogen by IARC (2018), NTP (2016) or NIOSH (2018)." [Health Canada, 2022] No human studies available. [Health Canda 2022, ECHA no date]	Recommended for further assessment due to potential CNS toxicity in humans. [Health Canada, 2022]	No human studies discussed. [ECHA no date, Health Canada 2022]	No human studies discussed. [ECHA no date, Health Canada 2022]	No human studies discussed. [ECHA no date, Health Canada 2022] Some classification information available from ECHA C&L. Not considered for conclusions.	Cardiovascular: Recommended for further assessment due to potential cardiac toxicity in humans. [Health Canada, 2022] -- No human studies available for gastrointestinal, renal, hematological, or hepatic systems. [Health Canada 2022, ECHA no date]	No reported sensitization in animal and human data. [Health Canada, 2022] Some classification information available from ECHA C&L. Not considered for conclusions.	Human studies available (indicate mild irritation/corrosion), but inadequate for conclusion. [Health Canada 2022] Some classification information available from ECHA C&L. Not considered for conclusions.	Irritation: Category 2A. [EPA CompTox]	Subchronic inhalation does not pose toxicological concern in humans. [Health Canada, 2022]	No human studies discussed. [ECHA no date, Health Canada 2022]	Rodent (acute, inhalation and oral) and rabbit (acute, dermal) LD50 available. [EPA CompTox] Rodent subchronic POD (oral) = 0.001 mg/kg-day Dog subchronic POD (oral) = 250 mg/kg-day. [EPA CompTox]	Authoritative Sources: CompTox Health Canada ECHA ECHA resource is the chemical Registration Dossier. Dossier includes available studies, but there is no overall date for the resource. See Resources Tracking File for links and notes about extracted information.
1,2-Propylene glycol	57-55-6	Cancer: Not likely to be carcinogenic. [EPA IRIS 1991, ATSDR 1997, NTP] Skin Irritation: No evidence of irritation. [EPA CompTox, Health Canada 2022, ATSDR 1997] Sensitization: Not likely sensitizing. [Health Canada 2022, ATSDR 1997, ECHA Registration Dossier] Eye irritation: No evidence of irritation in animal study. [ECHA, 2023] Reproductive and developmental: Clear evidence of no adverse effec…	[Animal] MRL: Intermediate, inhalation = 0.009 ppm (respiratory in rats). [ATSDR, 1997] [Animal] Provisional RfD: 20 mg/kg-day (hematological in rats). [EPA PPRTV, 1971]	Not likely to be carcinogenic based on animal evidence. [EPA IRIS 1991, ATSDR 1997, NTP] No human studies discussed. [EPA IRIS 1991, ATSDR 1997, NTP]	Limited human and animal studies available, but inadequate for conclusion. [ATSDR, 1997]	Only human studies available discussed skin sensitization and were included under that health outcome category (Column N); animal studies available, but inadequate for conclusion. [ATSDR, 1997] No human or animal studies discussed. [EPA IRIS 1991, Health Canada 2022, ECHA]	Animal study available (guideline study; did not cause toxicity in rats, mice, rabbits, hamsters). [ECHA, 2023. Supported by results from NTP-CERHR Monograph, 2004] No human studies discussed. [Health Canada 2022, ATSDR 1997, ECHA]	Clear evidence of no adverse effects. [NTP-CERHR Monograph, 2004] No human studies discussed. [Health Canada 2022, ATSDR 1997, ECHA]	Hematological: [Animal] Provisional RfD (subchronic and chronic): 20 mg/kg-day (reduced RBC count, hyperglycemia in rats). [EPA PPRTV, 1971. Some effects in animals from ATSDR 1997.] Limited human studies available, but inadequate for conclusion. [ATSDR, 1997] Cardiovascular: Limited human study available (1 case study; acute, high exposure may cause adverse effects, but unlikely). [ATSDR, 1997] …	Not likely sensitizing. [Health Canada 2022. Supported by human and animal data from ATSDR 1997 and ECHA Registration Dossier.]	No significant irritation. [EPA CompTox, Health Canada 2022. Supported by human and animal data from ECHA Registration Dossier.] "Can sometimes irritate the skin." [ATSDR 1997]	No human studies discussed. [EPA IRIS 1991, ATSDR 1997, ECHA] [Animal] Negative results in OECD guideline study in rabbits [ECHA, 2023]	MRL [Animal] Intermediate, inhalation: 0.009 ppm (nasal hemmoraging, disrupted respiratory epithelium in rodents). Animal data used to derive MRL, but ATSDR notes animal evidence for respiratory effects is inconclusive. [ATSDR, 1997] Respiratory effects observed in some animal and human studies, but "no conclusive evidence" of respiratory irritation. [ECHA Registration Dossier] Human studies avai…	No human studies discussed. [EPA IRIS 1991, ATSDR 1997, ECHA, Health Canada 2022] Animal studies available, but inadequate for conclusion. [ATSDR, 1997]	Rodent acute LC50 available. [EPA CompTox]	Authoritative Sources: CompTox ATSDR Health Canada IARC OEHHA IRIS OSHA ECHA NTP-CERHR EPA PPRTV See Resources Tracking File for links and notes about extracted information. Note: The U.S. FDA considers propylene glycol (CAS RN 51-55-6), as “a direct food additive generally recognized as safe under the conditions of its intended use.”
Polyvinyl Alcohol	9002-89-5	Cancer: Not classifiable as to its carcinogenicity to humans. [IARC, 1987]	Rodent NOAEL (oral) = 5000 mg/kg/day (subchronic). [EPA CompTox: COSMOS]	Not classifiable as to its carcinogenicity to humans. Based on limited human and animal studies. [IARC, 1987] [Animal] No evidence of carcinogenicity in mice in NTP study. [NTP, 1998]	No human studies discussed. [ECHA, no date] Limited animal study available (mice), but inadequate for conclusion. [NTP, 1998]	No human studies discussed. [ECHA, no date] Limited animal study available (mice), but inadequate for conclusion. [NTP, 1998]	No human studies discussed. [ECHA, no date] Limited animal study available (mice), but inadequate for conclusion. [NTP, 1998]	No human studies discussed. [NTP 1998, ECHA no date] Rodent HNEL (oral) = 800 mg/kg/day (critical effect not available). [EPA CompTox: COSMOS]	Gastrointestinal: No human studies discussed. [ECHA, no date] Animal study available (rat), but inadequate for conclusion. [EPA CompTox] For all other health systems: No human studies available. [ECHA, no date] Limited animal study available (mice), but inadequate for conclusion. [NTP, 1998]	No human or animal studies discussing sensitization. [NTP, 1998]	Limited human and animal data available (chronic, subcronic, intravaginal), no skin irritation observed. [NTP, 1998]	Limited human and animal data available (chronic, subcronic, intravaginal), no eye irritation observed. [NTP, 1998]	No human studies discussed. [ECHA, no date] Limited animal study available (mice), but inadequate for conclusion. [NTP, 1998]	No human studies discussed. [ECHA, no date] Limited animal study available (mice), but inadequate for conclusion. [NTP, 1998]	Rodent acute LD50 (oral) available. [EPA CompTox]	Authoritative Sources: CompTox IARC ECHA NTP ECHA resource is the C&L inventory. There is no overall date for the resource. See Resources Tracking File for links and notes about extracted information.
Vinyl chloride	75-01-4	Cancer: Known human carcinogen (liver and angiosarcoma). [NTP Report on Carcinogens, IARC 2008, EPA IRIS 2000, NIOSH no date, OEHHA 1999: Proposition 65, Health Canada 2013, ECHA no date] Nervous: Presumed health effect. [ATSDR, 2024] Immune: Suspected health effect. [ATSDR, 2024] Developmental: Suspected health effect. [ATSDR, 2024] Liver: Presumed health effect. [ATSDR, 2024] Skin Irritation: C…	[Human] Cancer slope factor (chronic, inhalation in humans) = 4.2e-05 (mg/L)-1. [EPA IRIS, 2000] [Human] DMEL, long term, inhalation = 0.002 mg/m3 (carcinogenicity in humans). [ECHA, no date] [Animal] Public Health Goal: 0.00005 mg/L (cancer in mice) [OEHHA, 2000] [Animal] RfD: 0.003 mg/kg/day (liver in rats). RfC: 0.10 mg/m3 (liver in rats). [EPA IRIS, 2000] RfC (derived from RSL): 0.08 mg/m3 (c…	Known human carcinogen [NTP Report on Carcinogens, 2021] Carcinogenic to humans. [Human] Angiosarcoma of the liver (ASL) and hepatocellular carcinoma in humans. [IARC, 2008] Carcinogenicity in rodent studies on age and dose. [NTP, 1983] Others: EPA IRIS 2000, NIOSH no date, OEHHA 1999: Proposition 65, Health Canada 2013, ECHA no date Cancer slope factor (chronic, inhalation) = 4.2e-05 (mg/L)-1. […	Presumed health effect based on human studies. [ATSDR, 2023. Supported by conclusion from Health Canada, 2013] REL [Human] 180,000 ug/m3 (acute, inhalation, sensory irritation in humans). Notes CNS depression as primary acute effect and references case reports of neurological effects among workers. [OEHHA, 1999]	Suspected health effect based on human studies. [ATSDR, 2024] Workers with repeated exposures report development of "vinyl chloride disease," which is "likely an immune complex disorder." [OEHHA, 1999]	Suspected health effects based on animal studies. [ATSDR, 2024] MRL [Animal] Acute, inhalation: 0.5 ppm (1.3 mg/m3) (developmental bone ossification in mice). [ATSDR, 2024]	Human studies available, but inadequate for conclusion. [ATSDR 2024, Health Canada 2013, OEHHA 1999, EPA IRIS 2000] Animal studies available, but inadequate for conclusion. [ATSDR 2024, Health Canada 2013, OEHHA 1999, EPA IRIS 2000, NIOSH no date, ECHA no date]	Hepatic: Presumed human health effect based on human studies. [ATSDR, 2024] Primary non-cancer target. [Health Canada, 2013] [Animal] RfD (oral): 0.003 mg/kg/day (liver cell polymorphism in rats). [EPA IRIS, 2000] [Animal] RfC (inhalation): 0.1 mg/m3 (liver cell polymorphism from rats). [EPA IRIS, 2000] MRLs [Animal] Intermediate, inhalation: 0.02 ppm (0.05 mg/m3) (liver in rats). [ATSDR, 2024] […	Category 1 (New Zealand: 6.5B); Classification not possible (Japan). [EPA CompTox]	Category 2 (Japan). [EPA CompTox]	REL [Human] 180,000 ug/m3 (180 mg/m3) (acute, inhalation, mild sensory irritation in humans). [OEHHA, 1999] Additional supportive human studies available from ATSDR, 2024.	REL [Human] 180,000 ug/m3 (180 mg/m3) (acute, inhalation, mild sensory irritation in humans). [OEHHA, 1999]	Limited human and animal studies available, but inadequate for conclusion. [ATSDR, 2024]	Animal NOAEL, LOAEC, and LC50 available. [ECHA, no date]	Authoritative Sources: CompTox ATSDR Health Canada IARC OEHHA IRIS NIOSH NTP ECHA ECHA resource is the chemical Registration Dossier. Dossier includes available studies, but there is no overall date for the resource. See Resources Tracking File for links and notes about extracted information.
6:2 Fluorotelomer Thiohydroxyammonium (6:2 FTSHA)	88992-45-4	Reproductive/Developmental: [Animal] Category 1B for fertility and developmental effects. [ECHA, 2019] Skin Irritation: In vitro studies conclude no skin irritation/corrosion. [ECHA, 2015, 2021] Sensitization: Sensitization in guideline animal study. [ECHA, 2015] Eye irritation: Category 1. [ECHA, 2015]	[Human] General Toxicity Oral: NOAEL 12.5 mg/kg/bw. DNEL 20.8µg/kg bw/day. Dermal: NOAEL 175 mg/kg bw/day. DNEL 52.1µg/kg bw/day. Inhalation: NOAEL 12.5mg/kg bw/day. DNEL 36.3µg/m^3. [ECHA, 2017] [Animal] Acute, oral: LD50 > 300 mg/kg-day (in rats). Acute, dermal: LD50 >2000 mg/kg bw (in rats). Acute, inhalation: LC50 ~ 160 mg/m^3 air (in rats). [ECHA, 2017] [Animal] NOAEL, subacute, oral: 12.5 m…	No human or animal studies discussed. [EPA CompTox, ECHA no date]	No human or animal studies discussed. [EPA CompTox, ECHA no date]	No human or animal studies discussed. [EPA CompTox, ECHA no date]	No human studies discussed. [EPA CompTox, ECHA no date] [Animal] Category 1B (presumed) for fertility and development. NOAEL Subacute, oral: 12.5 mg/kg-day (in rats based on guideline study). [ECHA, 2019]	No human studies discussed. [EPA CompTox, ECHA no date] [Animal] Category 1B (presumed) for fertility and development. NOAEL Subacute, oral: 12.5 mg/kg-day (in rats based on guideline study). [ECHA, 2019]	No human studies discussed. [EPA CompTox, ECHA no date] Limited animal study available (hematological, hepatic, renal), inadequate for conclusion. [ECHA, 2018]	[In vitro/ex vivo] Sensitizing: Conclusion: no adverse effect observed ("not sensitising") from assay using human-derived epidermal keratinocytes. [ECHA, 2021] [Animal] Skin sensitisation in guideline study (OECD 429; mouse). [ECHA, 2015]	[In vitro/ex vivo] Irritation/Corrosion: Conclusion: "no adverse effect observed (not irritating)" from assay using human-derived epidermal keratinocytes. [ECHA, 2015]	No human studies discussed [EPA CompTox, ECHA no date] [Animal] Irritation: Category 1 (serious damage) in vivo/ex vivo (bovine cornea). [ECHA, 2017]	No human or animal studies discussed. [EPA CompTox, ECHA no date]	No human or animal studies discussed. [EPA CompTox, ECHA no date]	[Human] Systemic effects: General population Oral: NOAEL 12.5 mg/kg/bw. DNEL 20.8µg/kg bw/day. Dermal: NOAEL 175 mg/kg bw/day. DNEL 52.1µg/kg bw/day. Inhalation NOAEL 12.5mg/kg bw/day. DNEL 36.3µg/m^3. [ECHA, 2017] [Animal] Acute, oral: LD50 > 300 mg/kg-day (in rats). Acute, dermal:LD50 >2000 mg/kg bw (in rats). Acute, inhalation: LC50 ~ 160 mg/m^3 air (in rats). [ECHA, 2017]	Authoritative Source: CompTox ECHA ECHA resource is the chemical Registration Dossier. Dossier includes available studies, but there is no overall date for the resource. See Resource Tracking File for link and note about extracted information.
6:2 Fluorotelomermercap-toalkylamido Sulfonate (6:2 FTSAS)	88992-47-6	None	None	No human or animal studies discussed. [EPA CompTox]	No human or animal studies discussed. [EPA CompTox]	No human or animal studies discussed. [EPA CompTox]	No human or animal studies discussed. [EPA CompTox]	No human or animal studies discussed. [EPA CompTox]	No human or animal studies discussed. [EPA CompTox]	Sensitization information not discussed. [EPA CompTox]	Irritation information not discussed. [EPA CompTox]	No human or animal studies discussed. [EPA CompTox]	No human or animal studies discussed. [EPA CompTox]	No human or animal studies discussed. [EPA CompTox]	No human or animal studies discussed. [EPA CompTox]	Authoritative Source: CompTox See Resource Tracking File for link and note about extracted information.
6:2 Fluorotelomer Sulfonic Acid (6:2 FTSA)	27619-97-2	Reproductive and Developmental: No concern based on guideline animal studies. [EPA CompTox: PFAS 150 SEM v2, 2019; ECHA 2017] Skin Corrosion: Category 1B. [ECHA, 2013] Sensitisation: Not a dermal sensitizer. [ECHA, 2007] Eye irritation: Category 1. [ECHA, 2017] Conclusion: Classified as STOT-RE 2 (H373: May cause damage to organs through prolonged or repeated exposure) [ECHA, 2019]	[Animal] NOAEL, short-term, oral: 4.5 ppm (body weight and body weight gain in mouse). [EPA CompTox: ECHA IUCLID, no date] [Animal] NOAEL, subchronic and chronic, oral: 15.0 mg/kg-day (neurobehavioral endpoints in rats). LOAEL, subchronic and chronic, oral: 45.0 mg/kg-day (neurobehavioral endpoints in rats). [EPA CompTox: PFAS 150 SEM v2, no date] [Animal] NOAEL, subchronic and chronic, oral: 15.…	No human or animal studies discussed. [EPA CompTox, ECHA no date]	No human studies discussed. [EPA CompTox, ECHA no date] [Animal] NOAEL Subchronic and chronic, oral: 15.0 mg/kg-day (neurobehavioral endpoints in rats). LOAEL Subchronic and chronic, oral: 45.0 mg/kg-day (neurobehavioral endpoints in rats). [EPA CompTox: PFAS 150 SEM v2, no date]	No human or animal studies discussed. [EPA CompTox, ECHA no date]	No human studies discussed [EPA CompTox, ECHA no date] [Animal] No developmental effects observed in guideline study (oral exposure in rats) (NOAEL available). [EPA CompTox: PFAS 150 SEM v2, 2019; ECHA 2017]	No human studies discussed. [EPA CompTox, ECHA no date] [Animal] No reproductive effects observed in guideline study (oral exposure in female rats) (NOAEL available). [EPA CompTox: PFAS 150 SEM v2, 2019; ECHA 2017]	No human studies discussed. [EPA CompTox, ECHA no date] [Animal] NOAEL: Subchronic and chronic, oral: 15.0 mg/kg-day, LOAEL Subchronic and chronic, oral: 45.0 mg/kg-day (multiple cardio, endocrine, hepatic, renal, hematological, developmental, reproductive, and neurotoxicity endpoints in rats). [EPA CompTox: PFAS 150 SEM v2 no date, ECHA] [Animal] NOAEL: 15.0 mg/kg-day, LOAEL: 45.0 mg/kg-day (sub…	Sensitization information not discussed. [EPA CompTox] Sensitization: [Animal] Not a dermal sensitizer based on guideline study in mice. [ECHA, 2007]	Irritation information not discussed. [EPA CompTox] Corrosion: [In vitro] Category 1B in vitro/ex vivo. [ECHA, 2013]	No human studies discussed [EPA CompTox, ECHA no date] Irritation: [Animal] Category 1 [ECHA, 2017]	No human or animal studies discussed. [EPA CompTox, ECHA no date]	No human or animal studies discussed. [EPA CompTox, ECHA no date]	No human studies available. [EPA CompTox, ECHA no date] [Animal] NOAEL Short-term, oral: 4.5 ppm (body weight and body weight gain in mouse). [EPA CompTox: ECHA IUCLID, no date]	Authoritative Source: CompTox ECHA ECHA resource is the chemical Registration Dossier. Dossier includes available studies, but there is no overall date for the resource. See Resource Tracking File for link and note about extracted information.
6:2 Fluorotelomer Sulfonamide Alkylbetaine (6:2 FTSA-PrB )	34455-29-3	Skin Irritation: No significant irritation based on guideline study. [EPA CompTox, ECHA] Sensitization: Not likely to be sensitizing based on guideline equivalent study. [EPA CompTox, ECHA]	[Animal] NOAEL, subchronic, oral: 1000 mg/kg/day (no developmental toxicity in rats at highest dose tested in guideline study). [EPA CompTox, ECHA 2005] [Animal] NOAEL, subchronic, oral: 200 mg/kg bw/day (reversible liver effects in guideline study in rats). [ECHA, 2023] [Animal] LD50, NOEL, NOAEL available. [EPA CompTox, ECHA no date]	No human or animal studies discussed. [EPA CompTox, ECHA no date]	No human or animal studies discussed. [EPA CompTox, ECHA no date]	No human or animal studies discussed. [EPA CompTox, ECHA no date]	No human studies discussed. [EPA CompTox, ECHA no date] [Animal] NOAEL Subchronic, oral: 1000 mg/kg/day (no developmental toxicity in rats at highest dose tested in guideline study). [EPA CompTox, ECHA 2005]	No human or animal studies discussed. [EPA CompTox, ECHA no date]	No human studies discussed. [EPA CompTox, ECHA no date] Hepatic: [Animal] NOAEL Subchronic, oral: 200 mg/kg bw/day (reversible liver effects observed at 1000 mg/kg/day in guideline study in rats). [ECHA, 2003] Gastrointestinal: [Animal] Soft stool in guideline study in rats (subchronic, oral; effects reversible). [ECHA, 2003]	No human studies discussed. [EPA CompTox, ECHA no date] [Animal] Not likely to be sensitizing based on guideline equivalent study in guinea pigs (acute, intradermal). [EPA CompTox: ECHA eChemPortal, 1995]	No human studies discussed. [EPA CompTox, ECHA no date] [Animal] No significant irritation based on guideline study in rabbits. [EPA CompTox: ECHA, 2015]	No human studies discussed [ECHA, 2023] [Animal] Some irritation (cleared in 24 hours) in guidline study in rabbits [ECHA, 2015]	No human or animal studies discussed. [EPA CompTox, ECHA no date]	No human or animal studies discussed. [EPA CompTox, ECHA no date]	No human studies discussed. [ECHA, 2023] Animal LD50, NOEL, NOAEL available. [EPA CompTox, ECHA no date]	Authoritative Sources: CompTox ECHA ECHA resource is the chemical Registration Dossier. Dossier includes available studies, but there is no overall date for the resource. See Resource Tracking File for links and notes about extracted information.
6:2 Fluorotelomer Sulfonamido Amine Oxide (6:2 FTNO)	80475-32-7	Nervous: No effects in guideline animal study. [ECHA, 2017] Reproductive and Developmental: No effects in guideline animal study. [ECHA, 2017] Hematological: No effects in guideline animal study. [ECHA, 2017] Skin Irritation: No irritation predicted from in vitro study. [ECHA, 2017] Sensitization: No sensitization based on in vitro and animal studies. [EPA CompTox, ECHA 2017] Eye irritation: No p…	[Animal] NOAEL , subchronic, oral: 1 mg/kg-day. LOAEL, subchronic, oral: 20 mg/kg-day (hepatic effects in rats). [CompTox, ECHA 2017] [Animal] NOAEL, subchronic, oral: >= 20 mg/kg-day; (reproductive/developmental effects in rats). [CompTox, ECHA 2017]	No human or animal studies discussed. [EPA CompTox, ECHA no date]	No human studies discussed. [EPA CompTox, ECHA no date] [Animal] No neurotoxic effects in guideline study in rats. [ECHA, 2017]	No human or animal studies discussed. [EPA CompTox, ECHA no date]	No human studies discussed. [EPA CompTox, ECHA no date] [Animal] No effects on developmental endpoints in guideline study in rats. NOAEL >= 20 mg/kg-day. [ECHA, 2017]	No human studies discussed. [EPA CompTox, ECHA no date] [Animal] No effects on fertility in guideline study in rats. NOAEL >= 20 mg/kg-day. [ECHA, 2017]	No human studies discussed. [EPA CompTox, ECHA no date] Hepatic: [Animal] NOAEL Subchronic, oral: 1 mg/kg-day in rats. LOAEL Subchronic, oral: 20 mg/kg-day in rats. Critical effects of increased liver weight, clinical chemistry and histopathological findings in the liver. [ECHA, 2017] Cardiovascular: [Animal] Decreased cholesterol and phospholipids at mid-dose level in guideline study in rats. [E…	In vitro, in chemico, and in vivo studies predict no sensitization. [ECHA, 2017]	In vitro study using human epidermis predict that 6:2 FTNO is a non-irritant. [ECHA, 2017]	No human studies discussed. [EPA CompTox, ECHA no date] Predicted to be a non-irritant in in vitro test of opacity and permeability tests in bovine cornea. [ECHA, 2017]	No human or animal studies discussed. [EPA CompTox, ECHA no date]	No human studies discussed. [EPA CompTox, ECHA no date] [Animal] "Results of T4 hormone analysis in male animals did not show any significant effects between the groups" in guideline study in rats. [ECHA, 2017]	No human studies discussed. [EPA CompTox, ECHA no date] Animal studies available for acute toxicity, oral in rats (OECD guideline 420).	Authoritative Sources: CompTox ECHA ECHA resource is the chemical Registration Dossier. Dossier includes available studies, but there is no overall date for the resource. See Resource Tracking File for links and notes about extracted information.
2,3,7,8-Tetrachlorodibenzo-p-dioxin (TCDD)	1746-01-6	Cancer: Known human carcinogen. [NTP, IARC 2012, OEHHA 2011: Proposition 65, ATSDR 2007] Developmental: Listed as causing developmental toxicity. [OEHHA, 1991: Proposition 65] Immune: Immune system listed as a sensitive target in animals. [OEHHA PHG, 2010 and NRC, 2006] Skin irritation: Category 2 [EPA CompTox] Chloracne following exposure in humans. [Alaska DEC 2003, OEHHA PHG 2010, NRC 2006, an…	Cancer slope factor (oral and inhalation) = 1.3e+05 (mg/kg-day)-1 [OEHHA, 2011 and EPA RSL] Cancer slope factor (dermal) = 3 x 10^5 mg/kg-day [Alaska DEC, 2003] [Human] RfD: 7 x 10^-10 mg/kg/day (decreased sperm count and motility in men exposed as boys; increased TSH levels in neonates). [EPA IRIS, 2003] [Animal] Public Health Goal: 0.002 ng/L (lung and liver weights in animals) [OEHHA PHG, 2010…	Known human carcinogen [NTP Report on Carcinogens] Carcinogenic to humans. Based on sufficient human evidence (all cancers combined) and sufficient animal evidence (multiple tumor sites in rats and mice). Limited human evidence was available for soft-tissue sarcoma, non-Hodgkin lymphoma and cancer of the lung. [IARC, 2012] Listed as causing cancer based on state expert review. Two other dioxins (…	Human studies report neurological effects (CNS and PNS symptoms, personality change, loss of coordination, loss of energy, change in taste and vision, anxiety). [OEHHA PHG, 2010; Alaska DEC, 2003; and ATSDR, 1998] MRL [Animal] Oral: 1 x 10^-9 mg/kg/day (neurological effects in monkeys) [Alaska DEC, 2003] Additional animal data support findings of toxicity (CNS function and brain tissue changes). …	Animal data report immune suppression following exposure. Noted as a sensitive target system in animals. Human data were inconsistent. [OEHHA, PHG 2010 and NRC, 2006] MRL [Animal] Acute, oral: 2 × 10^-4 ug/kg/day (increased mortality following exposure and infection with influenza A in mice) [Animal] Intermediate, oral: 2 × 10^-5 ug/kg/day (decreased thymus weight in guinea pigs) [ATSDR, 1998]	Listed as causing developmental toxicity. Supportive findings from OEHHA PHG, 2010 and NAS, 2006 (notes limitations to available human data). [OEHHA, 1991: Proposition 65] [Human] RfD: 7 x 10^-10 mg/kg/day (decreased sperm count and motility in men exposed as boys; increased TSH levels in neonates). [EPA IRIS, 2003] MRL [Animal] Chronic, oral: 1 × 10^-6 ug/kg/day (developmental toxicity in monkey…	[Human] RfD: 7 x 10^-10 mg/kg/day (decreased sperm count and motility in men exposed as boys; increased TSH levels in neonates). [EPA IRIS, 2003] Additional human data support findings of toxicity. [OEHHA PHG, 2010] REL [Animal] Chronic, oral: 1 x 10^-8 mg/kg-day Chronic, inhalation: 4 x 10^-5 µg/m3-day Reproductive system listed as target organ. [OEHHA, 1999] Animal data support findings of toxi…	Public Health Goal [Animal] 0.002 ng/L (critical effect: lung and liver weights) [OEHHA PHG, 2010] Hepatic, respiratory, and hematological: REL [Animal] Chronic, oral: 1 x 10^-8 mg/kg-day Chronic, inhalation: 4 x 10^-5 µg/m3-day Liver, respiratory system (histopathological changes), and hematological system listed as target organs. [OEHHA, 2008] Human studies report hepatic function/structural ch…	Classification not possible (Japan). [EPA CompTox]	Category 2 (Japan). [EPA CompTox] Moderate to severe chloracne observed after high level exposures in humans (in addition to red skin rashes and discoloration) and animals. [ATSDR 1998, Alaska DEC 2003, OEHHA PHG 2010, NRC 2006, and OEHHA 2008]	Category 2 (Japan). [EPA CompTox]	Human study reported upper respiratory irritation following acute exposure. [ATSDR, 1998]	REL [Animal] Chronic, oral: 1 x 10^-8 mg/kg-day (endocrine system listed as target organ) Chronic, inhalation: 4 x 10^-5 µg/m3-day (endocrine system listed as target organ) [OEHHA, 2008] Suggestive human evidence of increased diabetes. [NRC, 2006; OEHHA, 2008; and OEHHA PHG, 2010] Animal studies report changes in metabolism, increased wasting, and hormone disruption. [OEHHA, 2008 and OEHHA PHG, 2…	Human studies report weight loss following exposure. [ATSDR, 1998]	Authoritative Sources: Alaska DEC ATSDR CompTox IARC IRIS NAS OEHHA ECHA resource is the chemical Registration Dossier. Dossier includes available studies, but there is no overall date for the resource. See Resource Tracking File for links and notes about extracted information.

## Sheet: Excel Table S2
Excel Table S2. Authoritative Source Access Information by Chemical
Chemical	CASRN	Authoritative Source	Year	Authoritative Source Links	Access Date	Resource Notes
Acrolein	107-02-8	EPA CompTox	NA	Acrolein - Executive Summary (epa.gov)	2023-05-25
		ATSDR	2007	Toxicological Profile for Acrolein (cdc.gov)	2023-05-25
		Health Canada	2000	Toxic Substance List (2000)	2023-05-25
		IARC	2021	IARC Publications Website - Acrolein, Crotonaldehyde, and Arecoline	2023-05-25
		CalEPA (OEHHA)	2008	Acrolein - OEHHA (ca.gov)	2023-05-25
		EPA IRIS	2003	Acrolein CASRN 107-02-8 | IRIS | US EPA, ORD	2023-05-25
			2003	Toxicological Review of Acrolein (CAS No. 107-02-8) (PDF) (epa.gov)	2023-05-25
		NIOSH		NA		NIOSH was de-prioritized for acrolein authoritative source searches on May 24, 2023.
		ECHA	2001	ECHA RA 2001	2023-05-25
			NA	ECHA Registration Dossier	2023-05-25
Benzene	71-43-2	EPA CompTox	NA	Benzene - Chemical Details (epa.gov)	2023-05-25
		ATSDR	2024	Toxicological Profile for Benzene, Draft for Public Comment	2024-11-06	Draft updated toxicological profile published in October 2024.
		Health Canada	1993	Toxic Substance List (1993)	2023-05-25
		IARC	2018	IARC Publications Website - Benzene	2023-05-25
		CalEPA (OEHHA)	2014	Benzene - OEHHA (ca.gov)	2023-05-25
			2001	Benzene - OEHHA (ca.gov)	2023-05-25
			2021	Benzene - Proposition 65 Warnings Website (ca.gov)	2023-05-25
		EPA IRIS	2003	Benzene CASRN 71-43-2 | IRIS | US EPA, ORD	2023-05-25
		NIOSH	NA	CDC - NIOSH Pocket Guide to Chemical Hazards - Benzene	2023-05-25
		ECHA	2018	Occupational Exposure Limits Background Document, 2018	2023-05-25
			2018	Opinion on Scientific Eval for Occupational Exposure Limits, 2018	2023-05-25
		NTP	2021	RoC Profile: Benzene; 15th RoC 2021	2024-01-22
		NTP	1986	Abstract for TR-289 (nih.gov)	2023-05-25
Butyl Acrylate	141-32-2	EPA CompTox	NA	Butyl acrylate - Executive Summary	2023-05-25
		ATSDR	NA	NA
		Health Canada	2018	Screening assessment acrylates and methacrylates group - Canada.ca	2023-05-25
		IARC	1999	IARC Monograph	2023-05-25
		CalEPA (OEHHA)	NA	NA
		EPA IRIS	NA	NA
		NIOSH	NA	NA
		ECHA	2019	ECHA Sci Eval (2019)	2023-05-25
			NA	ECHA Registration Dossier	2023-05-25
		OECD	2002	SIDS Butyl Acrylate Assessment Report	2023-05-25
Diethylene glycol	111-46-6	EPA CompTox	NA	Diethylene glycol - Executive Summary (epa.gov)	2023-05-25
		ATSDR	NA	NA
		Health Canada	2018	Screening Assessment Ethylene Glycol Ethers Group - Canada.ca	2023-05-25
		IARC	NA	NA
		CalEPA (OEHHA)	NA	NA
		EPA IRIS	NA	NA
		NIOSH	NA	NA
		ECHA	2016	ECHA Sci Eval (2016)	2023-05-25
		NTP	NA	Diethylene glycol 10993-P (nih.gov)	2023-05-25
		OECD	2004	SIDS PROFILE (oecd.org)	2023-05-25
Dipropylene glycol	25265-71-8	EPA CompTox	NA	Dipropylene glycol - Executive Summary (epa.gov)	2023-05-25
		ATSDR	NA	NA
		Health Canada	NA	NA
		IARC	NA	NA
		CalEPA (OEHHA)	NA	NA
		EPA IRIS	NA	NA
		NIOSH	NA	NA
		ECHA	NA	ECHA Substance Infocard	2023-05-25
			NA	ECHA Registration Dossier	2023-05-25
		NTP	2004	Dipropylene Glycol Technical Report	2023-05-25
Ethylene glycol monobutyl ether (2-Butoxyethanol)	111-76-2	EPA CompTox	NA	2-Butoxylethanol- Executive Summary	2023-05-25
		ATSDR	1998	ATSDR	2023-05-25
		Health Canada	2002	Toxic Substance List (2002)	2023-05-25
		IARC	2006	IARC Monograph	2023-05-25
			2006	IARC Meeting Summary	2023-05-25
		CalEPA (OEHHA)	2018	OEHHA	2023-05-25
		EPA IRIS	2010	IRIS	2023-05-25
		NIOSH	NA	NIOSH	2023-05-25
		ECHA	2006	ECHA Risk Assessment (2006)	2023-05-25
			NA	C&L Inventory (europa.eu)	2023-05-25
		NTP	2000	Abstract for TR-484 (nih.gov)	2023-05-25
Ethylhexyl Acrylate (2-)	103-11-7	EPA CompTox	NA	2-ethylhexyl acrylate - Executive Summary	2023-05-25
		ATSDR	NA	NA
		Health Canada	2018	Screening assessment acrylates and methacrylates group - Canada.ca	2023-05-25
		IARC	2019	IARC Publications Website - Isobutyl Nitrite, β-Picoline, and Some Acrylates	2023-05-25
		CalEPA (OEHHA)	2021	2-Ethylhexyl acrylate - OEHHA (ca.gov)	2023-05-25
		EPA IRIS	NA	NA
		NIOSH	NA	NA
		ECHA	2005	ECHA Risk Assessment (2005)	2023-05-25
Hydrogen chloride	7647-01-0	EPA CompTox	NA	Hydrogen Chloride - Executive Summary	2023-05-25
		ATSDR	2002	ATSDR	2023-05-25	Not a Toxicological Profile
		Health Canada	2016	CA	2023-05-25	Not a toxicological assessment, currently a candidate for environmental emergency regulations.
		IARC	1992	IARC	2023-05-25
		CalEPA (OEHHA)	2008	OEHHA	2023-05-25
		EPA IRIS	1995	IRIS	2023-05-25
		NIOSH	NA	NIOSH	2023-05-25
		ECHA	NA	ECHA Registration Dossier	2023-05-25
		NRC	2004	Hydrogen Chloride:Acute Exposure Guideline Levels - Acute Exposure Guideline Levels for Selected Airborne Chemicals - NCBI Bookshelf (nih.gov)	2023-05-25
Isobutylene	115-11-7	EPA CompTox	NA	Isobutylene - Executive Summary	2023-05-25
		ATSDR	NA	NA
		Health Canada	NA	NA
		IARC	NA	NA
		CalEPA (OEHHA)	NA	NA
		EPA IRIS	NA	NA
		NIOSH	NA	NA
		ECHA	NA	Registration Dossier - ECHA (europa.eu)	2023-05-25
		NTP	1998	TR-487: Isobutene (CASRN 115-11-7) in F344/N Rats and B6C3F1Mice (Inhalation Studies) (nih.gov)	2023-05-25
		OECD	2003	SIDS Initial Assessment Report, 2003	2023-05-25
Petroleum lube oil	64742-58-1	EPA CompTox	NA	Petroleum Lube Oil - Executive Summary	2023-05-25
		ATSDR	NA	NA
		Health Canada	NA	NA
		IARC	NA	NA
		CalEPA (OEHHA)	NA	NA
		EPA IRIS	NA	NA
		NIOSH	NA	NA
		ECHA	NA	ECHA C&L Inventory	2023-05-25
		EPA	2011	EPA hazard charcterization document	2023-05-25
	72623-84-8	ECHA	NA	Datenbank des C&L-Verzeichnisses (europa.eu)	2023-05-25
	72623-86-0	ECHA	NA	Registration Dossier - ECHA (europa.eu)	2023-05-25
	72623-85-9	ECHA	NA	Registration Dossier - ECHA (europa.eu)	2023-05-25
Phosgene gas	75-44-5	EPA CompTox	NA	Phosgene gas - Executive Summary	2023-05-25
		ATSDR	NA	NA
		Health Canada	NA	NA
		IARC	NA	NA
		CalEPA (OEHHA)	2008	Phosgene gas - OEHHA	2023-05-25
		EPA IRIS	2006	Phosgene - IRIS Report	2023-05-25
		NIOSH	NA	NIOSH Pocket Guide	2023-05-25
			1976	Occupational exposure to phosgene (cdc.gov)	2023-05-25
		ECHA	NA	Registration Dossier - ECHA (europa.eu)	2023-05-25
			NA	C&L Inventory (europa.eu)	2023-05-25
		WHO (INCHEM)	1998	Health and Safety Guide for Phosgene	2023-05-25
		NRC	2002	Phosgene: Acute Exposure Guideline Levels - Acute Exposure Guideline Levels for Selected Airborne Chemicals - NCBI Bookshelf (nih.gov)	2023-05-25
Polyethylene	9002-88-4	EPA CompTox	NA	Polyethylene AS low Mol.Wt. - Executive Summary (epa.gov)	2023-05-25
		ATSDR	NA	NA
		Health Canada	NA	NA
		IARC	1979	IARC Publications Website - Some Monomers, Plastics and Synthetic Elastomers, and Acrolein	2023-05-25
		CalEPA (OEHHA)	NA	NA
		EPA IRIS	NA	NA
		NIOSH	NA	NA
		ECHA	NA	C&L Inventory (europa.eu)	2023-05-25
		NTP	NA	Polyethylene AS 9002884 (nih.gov)	2023-05-25
Polypropylene glycol	25322-69-4	EPA CompTox	NA	Polypropylene glycol - Executive Summary	2023-05-25
		ATSDR	NA	NA
		Health Canada	2022	Screening assessment - Poly(alkoxylates/ethers) Group - Canada.ca	2023-05-25
		IARC	NA	NA
		CalEPA (OEHHA)	NA	NA
		EPA IRIS	NA	NA
		NIOSH	NA	NA
		ECHA	NA	Substance Information - ECHA (europa.eu)	2023-05-25
1,2 Propylene glycol	57-55-6	EPA CompTox	NA	1,2 Propylene glycol - Executive Summary	2023-05-25
		ATSDR	1997	ATSDR Propylene Glycol Tox Profile (cdc.gov)	2023-05-25
		Health Canada	2022	Screening assessment - Poly(alkoxylates/ethers) Group - Canada.ca	2023-05-25
		IARC	NA	NA
		CalEPA (OEHHA)	NA	NA
		EPA IRIS	1991	Propylene glycol (CASRN 57-55-6) | IRIS | US EPA	2023-05-25
		OSHA	NA	PROPYLENE GLYCOL | Occupational Safety and Health Administration (osha.gov)	2023-05-25
		ECHA	NA	Registration Dossier - ECHA (europa.eu)	2023-05-25
			2021	Assessment of Regulatory Needs Document	2023-05-25
		NTP	2004	CERHR Monograph: Potential Human Reproductive and Developmental Effects of Propylene Glycol; March 2004; NIH Publication No. 04-4482	2023-05-25
			NA	NTP Testing Results	2023-05-25
		EPA PPRTV	1971	Propylene glycolo - PPRTV	2023-05-25
Polyvinyl Alcohol	9002-89-5	EPA CompTox	NA	Polyvinyl - Executive Summary	2023-05-25
		ATSDR	NA	NA
		Health Canada	NA	NA
		IARC	NA	List_of_Classifications.pdf (who.int)	2023-05-25
			1979	IARC Monograph	2023-05-25
		CalEPA (OEHHA)	NA	NA
		EPA IRIS	NA	NA
		NIOSH	NA	NA
		ECHA	NA	C&L Inventory (europa.eu)	2023-05-25
		NTP	NA	Chemical Testing Status	2023-05-25
			1998	Technical Report 474	2023-05-25
Vinyl chloride	75-01-4	EPA CompTox	NA	Vinyl chloride - Executive Summary (epa.gov)	2023-05-25
		ATSDR	2024	Toxicological Profile for Vinyl Chloride (cdc.gov)	2023-05-25
		Health Canada	2013	Guidelines for Canadian Drinking Water Quality: Guideline Technical Document – Vinyl Chloride - Canada.ca	2023-05-25
		IARC	2008	IARC Monograph	2023-05-25
		CalEPA (OEHHA)	1999	Vinyl chloride - OEHHA (ca.gov)	2023-05-25
			2000	Vinyl chloride - OEHHA (ca.gov)	2023-05-25
		EPA IRIS	2000	IRIS Report	2023-05-25
		NIOSH	NA	CDC - NIOSH Pocket Guide to Chemical Hazards - Vinyl chloride	2023-05-25
		NTP	2021	RoC Profile: Vinyl Halides (Selected); 15th RoC 2021 (nih.gov)	2023-05-25
			1983	NTP 1983	2023-05-25
		ECHA	NA	Registration Dossier - ECHA (europa.eu)	2023-05-25
6:2 Fluorotelomer Thiohydroxyammonium (6:2 FTSHA)	88992-45-4	EPA CompTox	NA	6:2 Fluorotelomer thiohydroxy ammonium chloride - Executive Summary (epa.gov)	2023-07-14
		ATSDR	NA	NA
		Health Canada	NA	NA
		ECHA	NA	ECHA Registration Dossier	2023-07-14
		EPA IRIS	NA	NA
		CalEPA (OEHHA)	NA	NA
		IARC	NA	NA
6:2 Fluorotelomermercap-toalkylamido Sulfonate (6:2 FTSAS)	88992-47-6	EPA CompTox	NA	6:2 FTSAS - Executive Summary	2023-07-14	No health data available.
		ATSDR	NA	NA
		Health Canada	NA	NA
		ECHA	NA	NA
		EPA IRIS	NA	NA
		CalEPA (OEHHA)	NA	NA
		IARC	NA	NA
6:2 Fluorotelomer Sulfonic Acid (6:2 FTSA)	27619-97-2	EPA CompTox	NA	6:2 Fluorotelomer sulfonic acid - Executive Summary (epa.gov)	2023-07-14
		ATSDR	NA	NA
		Health Canada	NA	NA
		ECHA	NA	Registration Dossier - ECHA (europa.eu)	2023-07-14
		EPA IRIS	NA	NA
		CalEPA (OEHHA)	NA	NA
		IARC	NA	NA
6:2 Fluorotelomer Sulfonamide Alkylbetaine (6:2 FTSA-PrB)	34455-29-3	EPA CompTox	NA	6-2 FTSA-PrB - Executive Summary	2023-07-14	Animal data only
		ATSDR	NA	NA
		Health Canada	NA	NA
		ECHA	NA	Registration Dossier - ECHA (europa.eu)	2023-07-14	Same animal data as found on CompTox; ECHA C&L Inventory
		EPA IRIS	NA	NA
		CalEPA (OEHHA)	NA	NA
		IARC	NA	NA
6:2 Fluorotelomer Sulfonamido Amine Oxide (6:2 FTNO)	80475-32-7	EPA CompTox	NA	6:2 FTNO - Executive Summary	2023-07-14
		ATSDR	NA	NA
		Health Canada	NA	NA
		ECHA	NA	ECHA Registration Dossier	2023-07-14
		EPA IRIS	NA	NA
		CalEPA (OEHHA)	NA	NA
		IARC	NA	NA
2,3,7,8-Tetrachlorodibenzo-p-dioxin (TCDD)	1746-01-6	EPA CompTox	NA	2,3,7,8-Tetrachlorodibenzo-p-dioxin - Executive Summary (epa.gov)	2023-08-16
		ATSDR	1998	Toxicological Profile for Chlorinated Dibenzo-p-dioxins	2023-08-16
		Health Canada	2006	Dioxins and Furans - Canada.ca	2023-08-16
		ECHA	NA	NA
		EPA IRIS	2012	TCDD EPA IRIS Summary	2023-08-16
		CalEPA (OEHHA)	NA	2,3,7,8-Tetrachlorodibenzo-p-dioxin and related compounds - OEHHA (ca.gov)	2023-08-16
			NA	Chemicals Considered or Listed Under Proposition 65 - OEHHA	2023-08-16
			2010	Public Health Goal for TCDD in Drinking Water (ca.gov)	2023-08-16
		IARC	2012	IARC Monograph	2023-08-16
		WHO	2023	Dioxins (who.int)	2023-08-16
		NRC	2006	National Academies Evaluation of EPA Reassessment	2023-08-16
		NTP	2021	RoC Profile: 2,3,7,8-Tetrachlorodibenzo-p-dioxin; 15th RoC 2021	2023-01-22
		Alaska Department of Environmental Conservation	2003	Alaska DEC TCDD MRL	2023-08-16
